# Supplementary material for: Mbnl1 and Mbnl2 regulate brain structural integrity in mice
Source: Commun Biol. 2021 Nov 30;4:1342. doi: 10.1038/s42003-021-02845-0 (PMC8633067; doi:10.1038/s42003-021-02845-0)
Supplement: Supplementary file 4 — Supplementary Data 1 [file 42003_2021_2845_MOESM4_ESM.xlsx]

## Sheet: Sheet1
MRI ID	Genotype group	Age (month)	Anterior commissure (mm3)	Corpus callosum (mm3)	Caudoputamen (mm3)	Cerebellum (mm3)	Isocortex (mm3)	Hindbrain (mm3)	Hippocampus (mm3)	Intermidbrain (mm3)	Whole brain (mm3)	Ventricle (mm3)	Isocortex bregma+ (mm3)	Isocortex bregma- (mm3)	V/B ratio (%)
1164	Mbnl1+/+/Mbnl2+/+	4	0.986	8.641	17.716	72.573	102.239	56.8385	20.9425	71.229	475.067	1.102	36.032	66.207	0.231967
1165	Mbnl1+/+/Mbnl2+/+	4	0.976	8.4045	17.659	67.602	104.758	56.7895	19.3605	66.485	472.416	1.907	33.608	71.1505	0.403669
1166	Mbnl1+/+/Mbnl2+/+	4	0.9095	8.0025	18.263	76.2735	104.753	52.5955	22.2585	67.313	473.848	1.374	36.3235	68.4295	0.289966
1167	Mbnl1+/+/Mbnl2+/+	4	1.007	8.092	16.9375	78.276	104.296	52.8265	19.3235	69.129	482.237	0.932	36.1485	68.147	0.193266
1168	Mbnl1+/+/Mbnl2+/+	4	0.8132	10.4059	18.6821	81.0431	104.762	50.8068	23.2126	60.8032	468.126	2.1312	34.9321	69.83	0.455262
860	Mbnl1+/-/Mbnl2-/-	4	0.4565	6.653	18.1575	82.9885	90.1525	47.319	15.2395	53.158	427.554	3.9255	33.037	57.1155	0.91813
1108	Mbnl1+/-/Mbnl2-/-	4	0.4295	6.0585	18.9765	66.81	95.256	41.199	16.624	56.911	416.664	3.549	36.8855	58.3705	0.851764
1109	Mbnl1+/-/Mbnl2-/-	4	0.476	7.6405	20.578	67.4045	97.281	39.401	17.1605	62.0905	428.1	3.3755	37.4245	59.8565	0.788484
1110	Mbnl1+/-/Mbnl2-/-	4	0.3575	7.0375	19.2745	74.615	96.7825	46.656	16.6765	57.85	448.487	3.021	35.9055	60.877	0.673598
1111	Mbnl1+/-/Mbnl2-/-	4	0.6705	7.1055	18.6115	76.1725	98.248	47.6175	19.863	54.849	443.017	3	34.292	63.956	0.677175
797	Mbnl1+/+/Mbnl2+/+	2	0.8514	11.6346	17.7144	82.3668	95.9988	54.4524	21.7374	56.7978	466.463	2.7792	36.8784	59.1204	0.595803
861	Mbnl1+/+/Mbnl2+/+	2	0.8955	9.519	19.401	87.246	104.063	61.3895	21.357	57.5575	480.462	2.7785	36.824	67.2395	0.578298
867	Mbnl1+/+/Mbnl2+/+	2	0.972	12.1965	20.2	83.2735	101.128	57.276	20.8265	56.4365	469.227	2.1785	38.5275	62.601	0.464274
1579	Mbnl1+/+/Mbnl2+/+	2	0.8221	10.0083	17.23	70.9976	101.258	47.6941	22.3518	60.5872	443.977	2.4246	32.7637	68.4941	0.54611
1580	Mbnl1+/+/Mbnl2+/+	2	0.9323	8.8198	16.6134	79.4034	101.078	48.3122	19.3806	57.5416	442.683	2.7329	39.7828	61.2947	0.61735
1319	Mbnl1-/-	2	0.765	6.0925	18.3315	81.8495	106.08	50.0535	20.272	58.5655	456.219	3.6085	35.351	70.729	0.790958
1386	Mbnl1-/-	2	0.652	7.3305	17.5345	75.224	99.329	46.795	18.226	53.7355	432.899	3.681	27.777	71.552	0.850314
1387	Mbnl1-/-	2	0.8695	7.3395	17.3315	75.2965	100.499	49.711	19.577	58.116	440.751	3.0825	32.625	67.8745	0.699374
1583	Mbnl1-/-	2	0.9293	8.7855	18.7029	72.0297	107.568	45.2382	17.4519	59.4896	458.031	2.3502	36.4095	71.1585	0.513109
1584	Mbnl1-/-	2	0.6657	7.6775	19.2719	71.5308	107.745	45.4378	16.6804	65.569	466.815	2.508	38.5497	69.1955	0.537257
1388	Mbnl2-/-	2	0.5825	7.378	17.5285	83.2125	95.5155	49.0365	18.5305	52.893	507.263	2.605	31.732	63.7835	0.51354
1389	Mbnl2-/-	2	0.4825	7.389	17.5065	72.4805	101.244	47.2315	18.7715	58.0485	462.508	2.7605	35.0575	66.186	0.596855
1390	Mbnl2-/-	2	0.617	6.1885	16.832	80.938	99.3915	54.043	19.5125	52.6855	452.525	2.261	37.2165	62.175	0.499641
1581	Mbnl2-/-	2	0.6776	6.7779	17.7438	73.4059	98.0467	46.531	16.4749	64.3612	443.28	2.6301	37.6933	60.3534	0.593327
1582	Mbnl2-/-	2	0.6866	8.1034	18.7655	91.7737	104.887	48.0844	17.9628	60.4845	466.495	2.4291	37.6799	67.2073	0.520713
799	Mbnl1-/-/Mbnl2+/-	2	0.8025	6.537	19.9725	72.6285	108.11	43.9585	20.0295	57.5915	439.589	3.4775	40.598	67.5115	0.791081
854	Mbnl1-/-/Mbnl2+/-	2	0.644	4.9805	17.754	70.754	95.4445	41.2425	16.3775	51.208	413.732	4.4645	36.6325	58.812	1.07908
891	Mbnl1-/-/Mbnl2+/-	2	0.6195	5.114	18.918	69.467	100.524	41.642	16.396	51.9585	424.209	5.641	36.5905	63.9335	1.32977
3596	Mbnl1-/-/Mbnl2+/-	2	0.5868	7.2634	17.8257	79.1055	105.839	47.581	19.7157	53.7944	446.617	2.7344	37.948	67.8909	0.612247
3602	Mbnl1-/-/Mbnl2+/-	2	0.487	5.9558	17.2955	73.2822	105.021	40.2833	17.3223	59.4464	437.798	3.3733	40.9684	64.0529	0.770516
